# Supplementary material for: Antibacterial Regularity Mining Beneath the Systematic Activity Database of Lipopeptides Brevilaterins: An Instructive Activity Handbook for Its Food Application
Source: Foods. 2022 Sep 26;11(19):2991. doi: 10.3390/foods11192991 (PMC9563055; doi:10.3390/foods11192991)
Supplement: Supplementary file 1 [file foods-11-02991-s001.zip]

Archive with 1 entries (1 files):
- foods-1915575-supplementary.pdf
